# Supplementary material for: Dietary diversity is inversely correlated with pre-pregnancy body mass index among women in a Michigan pregnancy cohort
Source: PeerJ. 2018 Sep 7;6:e5526. doi: 10.7717/peerj.5526 (PMC6130235; doi:10.7717/peerj.5526)
Supplement: Supplemental Information 1 [file peerj-06-5526-s001.sas]

/**  Feb 23, 2018    sub-groups compared by study**/
PROC IMPORT DATAFILE= 'c:\Sarah\Manuscripts\2017_DDW_BK\2018Feb23_DDW_data.csv' DBMS=csv 
        OUT=GROWTH REPLACE;
		GETNAMES=YES; 
		GUESSINGROWS=355;   
RUN;
proc contents;
run;
proc print;
run;
/**Table 1.**/
proc sort data=growth;
by BMI_cat;
run;
proc freq data=growth;
tables BMI_cat*study / chisq exact;
run;
proc sort data=growth;
by age_cat;
run;
proc freq data=growth;
tables age_cat*study / chisq exact;
run;
proc sort data=growth;
by parity_cat;
run;
proc freq data=growth;
tables parity_cat*study / chisq exact;
run;
/** Table 1. BMI categories compared by study**/
/**normal**/
data BMI;
        input Normal $ NumYes Total;
        Response="Yes"; Count=NumYes;       output;
        Response="No "; Count=Total-NumYes; output;
        datalines;
      ARCH 8  25
      BABY 6  15
      ;
	        proc print noobs; 
        var normal Response Count;
        run;

		 proc freq order=data;
        weight Count;
        table normal * Response / chisq exact riskdiff;
        run;
/**overweight**/
data BMI;
        input Normal $ NumYes Total;
        Response="Yes"; Count=NumYes;       output;
        Response="No "; Count=Total-NumYes; output;
        datalines;
      ARCH 3  25
      BABY 5  15
      ;
	        proc print noobs; 
        var normal Response Count;
        run;

		 proc freq order=data;
        weight Count;
        table normal * Response / chisq exact riskdiff;
        run;
/**obese**/
data BMI;
        input Normal $ NumYes Total;
        Response="Yes"; Count=NumYes;       output;
        Response="No "; Count=Total-NumYes; output;
        datalines;
      ARCH 14  25
      BABY 4   15
      ;
	        proc print noobs; 
        var normal Response Count;
        run;

		 proc freq order=data;
        weight Count;
        table normal * Response / chisq exact riskdiff;
        run;
/**BMI catogories compared by study**/

/** Table 1. age groups compared by study**/
/**20to 24**/
data age;
        input Normal $ NumYes Total;
        Response="Yes"; Count=NumYes;       output;
        Response="No "; Count=Total-NumYes; output;
        datalines;
      ARCH 1  25
      BABY 1  15
      ;
	        proc print noobs; 
        var normal Response Count;
        run;

		 proc freq order=data;
        weight Count;
        table normal * Response / chisq exact riskdiff;
        run;
/**25 to 29**/
data age;
        input Normal $ NumYes Total;
        Response="Yes"; Count=NumYes;       output;
        Response="No "; Count=Total-NumYes; output;
        datalines;
      ARCH 8  25
      BABY 2  15
      ;
	        proc print noobs; 
        var normal Response Count;
        run;

		 proc freq order=data;
        weight Count;
        table normal * Response / chisq exact riskdiff;
        run;
/**30 to 34**/
data age;
        input Normal $ NumYes Total;
        Response="Yes"; Count=NumYes;       output;
        Response="No "; Count=Total-NumYes; output;
        datalines;
      ARCH 8  25
      BABY 6  15
      ;
	        proc print noobs; 
        var normal Response Count;
        run;

		 proc freq order=data;
        weight Count;
        table normal * Response / chisq exact riskdiff;
        run;
/**35 to 39**/
data age;
        input Normal $ NumYes Total;
        Response="Yes"; Count=NumYes;       output;
        Response="No "; Count=Total-NumYes; output;
        datalines;
      ARCH 8  25
      BABY 6  15
      ;      proc print noobs; 
        var normal Response Count;
        run;

		 proc freq order=data;
        weight Count;
        table normal * Response / chisq exact riskdiff;
        run;
/**age groups compared by study**/
/**Table 1. parity compared by study**/
/**one**/
	  data parity;
        input Normal $ NumYes Total;
        Response="Yes"; Count=NumYes;       output;
        Response="No "; Count=Total-NumYes; output;
        datalines;
      ARCH 9  25
      BABY 5  15
      ;      proc print noobs; 
        var normal Response Count;
        run;

		 proc freq order=data;
        weight Count;
        table normal * Response / chisq exact riskdiff;
        run;
/**two**/
data parity;
        input Normal $ NumYes Total;
        Response="Yes"; Count=NumYes;       output;
        Response="No "; Count=Total-NumYes; output;
        datalines;
      ARCH 10  25
      BABY 10  15
      ;      proc print noobs; 
        var normal Response Count;
        run;

		 proc freq order=data;
        weight Count;
        table normal * Response / chisq exact riskdiff;
        run;
/** 3 or more**/
data parity;
        input Normal $ NumYes Total;
        Response="Yes"; Count=NumYes;       output;
        Response="No "; Count=Total-NumYes; output;
        datalines;
      ARCH 6  25
      BABY 0  15
      ;      proc print noobs; 
        var normal Response Count;
        run;

		 proc freq order=data;
        weight Count;
        table normal * Response / chisq exact riskdiff;
        run;
/**Parity compared by study**/
      


/**Fig 1. correlation between BMI and DDW score**/
proc univariate data=growth plots;
var BMI ;
by BMI_cat;
run;
proc corr data=growth spearman ;
var BMI MDDW_total;
run;
/**end**/

/**Fig 2. comparison among those achieving DDW score >5 by BMI category**/
proc freq data=growth;
tables BMI_cat*MDDW_above_5 / chisq;
run;

proc freq data=growth;
tables BMI_cat*MDDW_above_5 / chisq exact;
run;
/*end*/
/**Fig 2. comparison among those achieving DDW score >5 by BMI category normal versus obese**/
data meetMDDW;
        input Normal $ NumYes Total;
        Response="Yes"; Count=NumYes;       output;
        Response="No "; Count=Total-NumYes; output;
        datalines;
      Normal 12  14
      Obese  7   18
      ;      proc print noobs; 
        var normal Response Count;
        run;

		 proc freq order=data;
        weight Count;
        table normal * Response / chisq exact riskdiff;
        run;
/*end*/
/**fig 2. comparison among those achieving DDW score >5 by BMI category overweight versus obese**/
data meetMDDW;
        input Normal $ NumYes Total;
        Response="Yes"; Count=NumYes;       output;
        Response="No "; Count=Total-NumYes; output;
        datalines;
      Overweight 7    8
      Obese      7   18
      ;      proc print noobs; 
        var normal Response Count;
        run;

		 proc freq order=data;
        weight Count;
        table normal * Response / chisq exact riskdiff;
        run;
/*end*/

/**Fig 3. comparison among DDW scores by BMI category**/
proc npar1way data=growth wilcoxin DSCF;
var MDDW_total;
class BMI_cat;
run;
/*end*/

/**Figure 4 and data not shown. low nutrient density food comparisons**/
proc sort data=growth;
by BMI_cat;
run;

proc freq data=growth;
tables BMI_cat*savory  / chisq exact;
run;

proc freq data=growth;
tables BMI_cat*sweets  / chisq exact;
run;

proc freq data=growth;
tables BMI_cat*sweet_drinks  / chisq exact;
run;

proc sort data=growth;
by study;
run;


proc freq data=growth;
tables study*savory  / chisq exact;
run;


proc freq data=growth;
tables study*sweets  / chisq exact;
run;

proc freq data=growth;
tables study*sweet_drinks  / chisq exact;
run;
/**end low nutrient density foods**/

/**Table 2. MDDW categories by BMI categories and if they met minimum dietary diversity**/
proc freq data=growth;
tables BMI_cat*MDDW_above_5*MDDW_grains;
run;
proc freq data=growth;
tables MDDW_above_5*MDDW_grains / chisq exact;
run;

proc freq data=growth;
tables BMI_cat*MDDW_above_5*MDDW_pulses;
run;
proc freq data=growth;
tables MDDW_above_5*MDDW_pulses/ chisq exact;
run;

proc freq data=growth;
tables BMI_cat*MDDW_above_5*MDDW_nuts;
run;
proc freq data=growth;
tables MDDW_above_5*MDDW_nuts/ chisq exact;
run;
proc freq data=growth;
tables BMI_cat*MDDW_above_5*MDDW_dairy;
run;
proc freq data=growth;
tables MDDW_above_5*MDDW_dairy/ chisq exact;
run;
proc freq data=growth;
tables BMI_cat*MDDW_above_5*MDDW_meat;
run;
proc freq data=growth;
tables MDDW_above_5*MDDW_meat/ chisq exact;
run;
proc freq data=growth;
tables BMI_cat*MDDW_above_5*MDDW_eggs;
run;
proc freq data=growth;
tables MDDW_above_5*MDDW_eggs/ chisq exact;
run;
proc freq data=growth;
tables BMI_cat*MDDW_above_5*MDDW_darkGreen;
run;
proc freq data=growth;
tables MDDW_above_5*MDDW_darkgreen/ chisq exact;
run;
proc freq data=growth;
tables BMI_cat*MDDW_above_5*MDDW_vitARich;
run;
proc freq data=growth;
tables MDDW_above_5*MDDW_vitArich/ chisq exact;
run;
proc freq data=growth;
tables BMI_cat*MDDW_above_5*MDDW_veggies;
run;
proc freq data=growth;
tables MDDW_above_5*MDDW_veggies/ chisq exact;
run;
proc freq data=growth;
tables BMI_cat*MDDW_above_5*MDDW_fruit;
run;
proc freq data=growth;
tables MDDW_above_5*MDDW_fruit/ chisq exact;
run;
