# Supplementary material for: Dietary diversity is inversely correlated with pre-pregnancy body mass index among women in a Michigan pregnancy cohort
Source: PeerJ. 2018 Sep 7;6:e5526. doi: 10.7717/peerj.5526 (PMC6130235; doi:10.7717/peerj.5526)
Supplement: Supplemental Information 2 [file peerj-06-5526-s002.xlsx]

## Sheet: Sheet1
Age	age_cat	study	parity	parity_cat	BMI_Cat	BMI	MDDW_Grains	MDDW_Pulses	MDDW_Nuts	MDDW_Dairy	MDDW_Meat	MDDW_Eggs	MDDW_DarkGreen	MDDW_VitARich	MDDW_Veggies	MDDW_Fruit	MDDW_Total	MDDW_Above_5	savory	Sweets	Sweet_drinks
32	3	1	2	2	2	25.8473	1	0	0	1	1	0	1	1	0	1	6	1	0	1	1
30	3	1	2	2	1	21.9969	1	0	0	0	1	0	1	0	1	1	5	1	1	1	1
28	2	1	1	1	2	28.3048	1	1	0	1	1	0	0	0	0	1	5	1	1	1	1
31	3	1	2	2	1	20.1613	1	1	0	1	1	0	0	1	0	1	6	1	0	0	1
37	4	1	1	1	2	25.7415	1	0	1	1	1	1	0	0	1	1	7	1	0	1	0
21	1	1	1	1	3	40.2598	1	0	0	1	1	0	0	0	1	0	4	0	1	0	1
37	4	1	1	1	2	27.3092	1	0	0	1	1	0	1	0	1	1	6	1	0	1	1
38	4	1	2	2	3	30.6086	1	0	1	1	1	0	1	1	0	1	7	1	1	1	0
37	4	1	2	2	2	25.8013	1	0	0	0	1	1	0	1	1	1	6	1	0	1	1
32	3	1	2	2	1	24.3788	1	0	0	1	1	0	1	0	0	0	4	0	1	0	1
35	4	1	2	2	1	20.7029	1	0	0	1	1	0	1	0	1	0	5	1	0	1	1
33	3	1	2	2	1	22.5368	1	0	0	1	1	0	0	0	1	1	5	1	1	0	1
27	2	1	2	2	3	30.242	1	0	1	1	0	0	0	0	0	1	4	0	1	1	1
30	3	1	1	1	1	24.7132	1	0	1	1	1	1	1	1	1	1	9	1	0	1	1
37	4	1	2	2	3	38.818	1	0	0	1	1	0	0	0	0	0	3	0	1	1	1
35	4	0	1	1	1	22.8056	1	0	1	1	1	0	0	0	1	0	5	1	1	1	0
31	3	0	2	2	3	32.0748	1	0	0	1	1	1	1	1	1	1	8	1	0	1	0
38	4	0	6	3	3	31.8025	1	0	0	0	1	0	0	0	1	0	3	0	0	1	1
33	3	0	2	2	1	23.0491	1	0	0	1	0	0	0	0	1	0	3	0	0	1	1
27	2	0	2	2	2	25.0135	1	0	0	0	1	1	0	0	0	0	3	0	1	0	0
26	2	0	1	1	3	31.2353	0	0	0	1	0	0	0	0	0	0	1	0	0	0	1
34	3	0	1	1	1	21.9969	1	1	1	1	0	0	0	0	0	1	5	1	0	1	1
35	4	0	2	2	2	26.8491	1	0	1	1	1	0	0	0	0	1	5	1	0	1	0
26	2	0	6	3	3	40.1178	1	0	0	1	1	0	0	0	1	0	4	0	1	0	1
29	2	0	1	1	2	26.3117	1	1	1	1	0	0	1	0	1	1	7	1	0	0	0
29	2	0	1	1	3	39.5213	1	0	0	0	1	0	0	0	0	0	2	0	0	0	1
31	3	0	6	3	3	33.7401	1	0	0	1	1	1	0	0	0	0	4	0	0	1	1
31	3	0	1	1	3	37.8249	1	0	0	1	1	0	0	0	0	0	3	0	1	1	1
36	4	0	2	2	1	23.9642	1	0	1	1	1	1	1	0	1	1	8	1	1	1	1
28	2	0	2	2	3	32.8025	1	0	0	1	1	0	1	1	0	1	6	1	1	1	1
36	4	0	1	1	3	31.3899	1	0	0	1	0	1	1	0	0	1	5	1	0	1	1
36	4	0	2	2	3	32.5563	1	0	0	1	1	0	0	0	0	0	3	0	0	0	1
24	1	0	2	2	3	34.5289	1	0	1	1	1	0	0	0	1	0	5	1	0	0	1
31	3	0	1	1	3	30.8927	1	0	0	1	1	0	0	0	0	0	3	0	0	0	1
27	2	0	2	2	1	21.8351	1	0	0	1	1	0	0	0	1	1	5	1	0	1	1
35	4	0	1	1	1	22.9909	1	0	1	1	1	1	0	1	0	1	7	1	1	1	1
35	4	0	5	3	1	21.3451	1	0	0	1	1	0	1	1	1	1	7	1	0	1	0
27	2	0	3	3	1	24.1797	1	0	0	1	1	1	1	0	1	0	6	1	1	1	0
31	3	0	2	2	3	45.8212	1	1	0	0	1	1	0	1	1	0	6	1	1	0	0
30	3	0	3	3	3	34.5289	1	0	0	1	1	0	0	1	1	1	6	1	0	0	1
